# Supplementary material for: An Ensemble Based Top Performing Approach for NCI-DREAM Drug Sensitivity Prediction Challenge
Source: PLoS One. 2014 Jun 30;9(6):e101183. doi: 10.1371/journal.pone.0101183 (PMC4076307; doi:10.1371/journal.pone.0101183)
Supplement: Information S1 — Drug Sensitivity Rankings. (XLSX) [file pone.0101183.s001.xlsx]

## Sheet: DREAM7_DrugSensitivity1_Holmes
							Cell Line Rankings based on our Ensemble Approach for NCI-DREAM Drug Sensitivity Sub-Challenge 1
Cell Line	Drug1	Drug2	Drug3	Drug4	Drug5	Drug6	Drug7	Drug8	Drug9	Drug10	Drug11	Drug12	Drug13	Drug14	Drug15	Drug16	Drug17	Drug18	Drug19	Drug20	Drug21	Drug22	Drug23	Drug24	Drug25	Drug26	Drug27	Drug28	Drug29	Drug30	Drug31
184A1	29	25	26	15	3	36	38	27	38	37	35	22	6	32	12	32	39	19	13	34	19	34	8	17	33	3	36	24	39	21	26
184B5	35	37	21	29	5	13	29	15	39	25	32	5	9	16	19	26	32	17	25	33	15	28	9	12	34	1	10	19	30	13	15
21MT1	17	13	35	16	11	41	30	18	35	34	23	16	3	20	17	16	38	26	12	40	23	42	4	2	40	4	30	16	33	18	8
21NT	23	14	34	14	6	44	36	25	33	35	27	18	7	28	18	15	35	27	14	41	21	40	6	11	37	5	34	17	32	17	9
600MPE	38	35	38	38	12	39	33	36	20	22	22	26	14	27	42	38	40	34	38	17	10	23	43	14	27	42	20	27	16	24	30
AU565	5	6	20	17	18	23	12	3	22	28	2	37	37	37	7	28	1	4	6	49	26	8	17	22	42	8	38	8	15	35	21
BT20	51	50	42	44	37	26	1	50	14	33	14	45	26	47	28	10	29	20	52	8	1	6	51	42	49	29	2	45	50	2	6
BT474	34	47	28	22	47	45	53	41	5	7	53	51	49	9	48	47	8	25	29	37	51	38	33	51	2	38	51	52	6	49	43
BT483	31	36	12	1	28	43	46	37	30	38	9	36	12	42	44	53	44	13	18	21	2	27	49	33	25	19	35	38	7	39	36
BT549	19	23	7	45	30	10	9	12	49	14	44	41	41	43	32	50	18	3	7	23	36	2	23	35	47	22	42	39	42	7	7
CAMA1	46	43	17	41	20	46	42	35	45	3	4	33	15	38	8	30	16	50	36	3	28	11	46	24	9	10	19	35	22	37	19
HCC1143	30	34	37	39	45	24	8	34	8	32	17	50	47	51	45	46	37	14	21	11	49	4	32	49	51	37	50	51	34	47	32
HCC1187	14	19	1	24	24	15	15	20	4	16	6	13	51	23	50	43	47	1	4	43	6	43	48	29	26	15	14	4	24	20	17
HCC1395	47	48	4	37	44	8	51	45	11	47	51	49	46	50	3	22	15	45	42	53	48	1	31	48	3	36	49	50	49	44	34
HCC1419	36	45	39	52	38	12	50	33	3	1	48	46	1	11	41	27	51	53	20	2	43	7	28	43	1	30	46	7	11	38	29
HCC1428	12	24	15	28	35	40	40	53	9	44	12	44	13	45	31	17	53	47	50	7	41	12	50	40	10	27	45	18	2	43	44
HCC1569	50	49	24	4	22	22	48	49	47	42	41	32	10	39	21	25	48	42	37	52	31	16	20	27	28	13	17	6	25	29	20
HCC1806	44	38	5	43	48	6	17	5	37	52	18	52	50	52	2	3	9	2	48	12	52	49	34	52	52	39	52	53	41	51	51
HCC1937	16	26	11	36	19	27	10	43	44	24	3	28	38	30	6	36	50	7	15	10	27	39	18	23	43	9	9	34	43	6	10
HCC1954	39	20	50	26	1	31	47	11	21	40	1	31	20	36	4	4	3	36	26	18	25	52	5	21	35	7	12	2	48	50	45
HCC202	42	32	16	35	40	33	43	48	7	15	25	15	17	1	52	1	5	8	31	4	4	15	38	45	4	32	13	23	17	5	3
HCC2185	27	22	48	23	16	29	35	31	15	10	24	11	18	17	34	20	23	11	10	19	14	32	35	15	17	43	11	11	14	34	27
HCC3153	28	28	13	33	8	25	21	30	29	41	20	29	29	34	25	37	28	21	34	27	13	19	42	16	30	44	25	26	38	14	16
HCC38	1	1	10	47	25	50	22	2	41	23	7	39	16	41	23	49	10	9	46	46	3	3	21	30	11	16	40	32	5	41	37
HCC70	10	4	27	11	46	14	52	7	16	12	52	1	48	8	14	23	2	44	2	47	50	5	3	50	8	41	1	3	9	4	4
HS578T	41	33	25	50	49	3	37	39	26	49	19	34	53	29	15	52	12	5	43	14	53	45	53	53	44	40	28	10	52	26	40
LY2	20	40	22	48	15	21	20	28	19	21	21	7	30	12	40	11	19	29	40	36	5	21	41	8	15	45	15	33	27	28	24
MCF10A	26	17	6	19	14	28	34	17	36	45	33	25	52	31	27	35	30	30	30	39	16	25	10	19	45	46	27	22	44	8	14
MCF10F	49	51	51	21	33	34	49	51	43	27	11	21	2	35	38	29	46	6	3	24	39	50	26	38	36	25	16	42	51	3	5
MCF12A	9	7	2	2	23	48	39	8	48	48	42	38	39	40	33	51	42	28	1	48	32	35	2	28	46	14	39	5	28	1	2
MCF7	43	44	30	51	42	38	45	47	25	18	15	48	45	49	35	13	27	43	49	45	46	30	30	47	21	34	48	48	37	12	47
MDAMB134VI	52	52	41	53	36	52	25	52	52	9	13	30	25	46	49	48	34	51	44	15	42	29	27	41	20	28	26	44	3	42	13
MDAMB157	3	8	31	7	34	1	2	9	51	51	47	43	43	26	5	24	20	24	28	13	40	33	39	39	41	26	44	43	31	9	22
MDAMB175VII	11	12	47	40	43	16	5	32	2	43	16	9	27	6	46	5	7	52	41	9	47	47	13	1	13	35	18	49	10	32	46
MDAMB231	25	9	3	46	31	4	27	4	42	53	45	42	24	44	26	14	11	39	47	32	37	46	24	36	48	23	43	40	53	19	50
MDAMB361	40	31	52	49	39	47	13	38	6	2	49	47	44	19	51	44	24	46	45	25	44	51	52	44	50	31	47	46	18	48	1
MDAMB415	45	41	53	6	41	17	41	42	53	4	50	17	11	48	13	41	21	35	5	5	45	9	29	46	18	33	21	47	4	53	53
MDAMB453	2	2	49	31	32	2	11	40	50	5	46	2	42	2	10	7	4	41	51	6	38	10	25	37	12	24	3	41	1	23	39
MX1	15	27	32	9	10	37	23	26	31	26	36	12	5	21	20	31	41	31	16	35	20	17	7	13	32	6	22	14	29	25	11
SKBR3	13	11	29	10	4	9	16	10	34	36	38	6	31	7	11	12	13	32	11	38	24	20	11	20	31	47	8	12	19	15	41
SUM1315MO2	18	18	14	25	17	19	19	14	27	30	34	20	36	24	29	42	31	15	23	28	11	14	16	6	29	53	29	20	36	16	18
SUM149PT	24	16	23	32	50	11	26	22	18	29	30	8	33	15	30	18	25	10	22	31	9	13	12	4	19	49	7	21	46	11	35
SUM159PT	21	15	8	30	51	18	18	19	32	39	31	27	34	33	22	40	22	12	24	30	17	26	37	10	38	50	33	15	45	22	28
SUM185PE	33	42	33	34	7	32	31	24	12	19	28	19	19	18	43	33	33	16	32	16	7	31	40	7	24	51	24	30	21	30	23
SUM225CWN	32	21	46	18	52	20	28	21	13	11	26	10	35	14	24	21	26	18	17	22	12	18	15	3	14	52	5	13	13	27	33
SUM229PE	48	46	40	3	26	49	44	44	23	50	8	24	8	22	1	2	43	23	8	44	33	48	1	31	39	17	32	1	35	31	12
SUM52PE	37	39	45	42	13	7	14	13	28	13	29	4	32	5	36	8	17	22	39	20	8	22	36	5	16	48	6	31	12	33	31
T47D	4	3	9	12	29	30	6	6	24	31	10	14	22	13	9	19	45	40	9	42	35	44	22	34	6	20	23	9	47	40	42
T47DKBLUC	6	10	44	8	53	53	7	29	46	46	40	53	53	53	37	39	52	49	27	50	29	53	19	25	53	11	53	36	26	45	48
UACC812	8	29	36	20	21	35	4	46	10	8	5	23	21	4	53	6	49	48	33	51	30	41	47	26	22	12	31	37	40	46	49
ZR751	7	5	19	5	27	51	24	16	1	6	43	40	40	10	47	45	6	37	53	29	34	37	45	32	7	18	41	29	23	52	52
ZR7530	53	53	43	13	2	5	3	1	40	17	39	3	23	3	16	9	14	38	19	1	22	36	14	9	5	21	4	25	8	10	25
ZR75B	22	30	18	27	9	42	32	23	17	20	37	35	4	25	39	34	36	33	35	26	18	24	44	18	23	2	37	28	20	36	38

## Sheet: DREAM7_DrugSensitivity1_GoldStd
							Cell Line Rankings based on experimental data (Gold Standard) for NCI-DREAM Drug Sensitivity Sub-Challenge 1
Cell Lines	Drug1	Drug2	Drug3	Drug4	Drug5	Drug6	Drug7	Drug8	Drug9	Drug10	Drug11	Drug12	Drug13	Drug14	Drug15	Drug16	Drug17	Drug18	Drug19	Drug20	Drug21	Drug22	Drug23	Drug24	Drug25	Drug26	Drug27	Drug28	Drug29	Drug30	Drug31
184A1	43	43	43	26	2	21	28	43	12	20	45	18	2	7	1	11	48	40	2	3	35	9	5	37	23	35	18	2	11	42	43
184B5	44	44	44	27	1	22	26	44	3	27	46	19	3	26	6	35	49	41	1	6	36	5	4	38	5	50	19	1	5	43	44
21MT1	33	33	50	28	48	23	45	33	47	44	48	27	25	31	44	51	44	22	49	36	49	49	48	51	27	36	26	50	50	8	13
21NT	9	16	51	29	49	24	32	26	48	45	49	28	26	32	45	52	31	18	50	45	50	50	49	52	28	37	27	51	51	7	9
600MPE	38	36	45	3	7	1	3	31	10	40	24	20	20	33	41	37	41	20	47	24	37	29	31	39	24	38	20	25	44	36	37
AU565	7	8	21	30	16	25	14	5	21	46	5	2	6	9	13	23	1	6	11	46	6	15	13	4	15	1	3	19	21	22	18
BT20	40	38	37	31	17	26	1	38	18	47	6	3	27	10	26	10	29	42	46	12	2	13	39	5	16	2	2	30	46	2	10
BT474	23	34	26	14	18	13	38	24	8	11	31	4	7	34	35	43	12	14	27	34	7	32	14	6	3	3	4	31	9	32	26
BT483	45	45	14	1	19	27	37	45	31	28	7	29	28	11	46	50	35	43	21	26	3	23	40	7	29	4	28	32	10	44	45
BT549	46	46	9	32	20	28	11	46	35	15	32	5	8	12	28	46	23	5	12	27	8	3	15	8	17	5	5	33	39	13	11
CAMA1	32	28	19	16	21	14	30	20	36	3	8	30	29	13	14	25	21	36	29	4	9	19	41	9	30	6	29	34	24	23	16
HCC1143	21	24	33	33	22	29	10	18	13	25	9	6	9	14	33	41	32	11	24	16	10	7	16	10	18	7	6	35	33	30	21
HCC1187	47	47	1	34	23	30	17	47	7	48	10	31	30	35	38	38	39	1	9	37	5	36	42	11	31	8	30	14	26	45	46
HCC1395	34	35	4	35	24	31	39	30	17	36	33	7	10	15	5	17	20	29	33	47	11	2	17	12	4	9	7	36	45	27	47
HCC1419	48	48	34	24	25	7	40	48	4	1	34	8	1	6	32	22	45	39	22	2	12	14	18	13	2	10	8	18	16	46	48
HCC1428	16	18	17	36	26	32	24	42	14	34	11	9	31	16	27	15	47	32	43	11	13	20	43	14	8	11	9	22	3	26	27
HCC1569	37	37	23	8	27	33	41	37	37	32	35	32	32	17	22	20	40	26	30	48	14	21	19	15	32	12	31	16	27	19	17
HCC1806	30	26	5	17	28	6	47	7	49	42	12	10	11	18	3	3	13	4	40	18	15	44	20	16	19	13	10	37	38	35	38
HCC1937	18	19	13	37	29	34	12	27	38	21	13	33	12	36	12	26	43	10	20	15	16	33	21	17	33	14	32	38	40	11	12
HCC1954	24	17	46	38	6	35	42	12	22	49	14	34	33	19	10	4	4	44	51	25	17	48	10	18	34	15	33	10	43	34	28
HCC202	26	22	18	39	30	36	31	36	50	50	50	35	34	1	42	1	9	45	52	5	51	51	50	19	35	16	34	52	52	9	6
HCC2185	49	49	28	40	8	37	48	49	39	5	25	21	4	5	40	13	50	46	31	51	38	43	32	40	1	51	35	17	19	47	49
HCC3153	27	30	7	41	9	38	22	19	27	38	26	22	21	37	23	42	8	7	19	9	39	8	33	41	12	39	21	26	41	15	20
HCC38	1	1	12	19	31	18	18	2	33	19	15	11	35	20	24	45	15	47	37	40	4	4	22	20	9	17	11	24	7	25	22
HCC70	14	6	25	42	32	39	43	9	19	14	36	1	13	38	18	18	2	28	6	42	18	11	9	21	7	52	1	12	12	6	7
HS578T	25	23	24	22	33	4	21	21	23	51	16	36	36	39	19	49	17	8	34	21	19	38	44	22	36	18	36	20	48	18	24
LY2	39	40	32	21	10	9	23	39	51	10	51	37	37	27	36	29	22	48	41	23	40	12	34	42	37	40	37	27	15	38	41
MCF10A	17	14	6	2	5	40	27	16	28	22	27	23	5	28	15	48	37	15	5	33	41	6	3	43	25	41	22	8	13	4	4
MCF10F	36	39	47	43	34	41	44	40	34	23	17	38	38	8	31	24	38	9	7	28	20	45	23	23	38	19	38	39	47	5	8
MCF12A	13	9	2	5	35	16	25	10	40	37	37	12	14	21	29	47	33	16	3	44	21	30	7	24	20	20	12	15	30	1	2
MCF7	28	29	27	23	36	10	36	34	24	17	18	13	15	22	47	12	28	27	42	39	22	26	24	25	11	21	13	40	35	16	31
MDAMB134VI	41	41	36	25	37	19	19	41	41	13	19	39	39	23	37	44	51	37	35	22	23	25	25	26	39	22	39	41	4	48	50
MDAMB157	5	10	30	11	38	2	2	11	42	41	38	14	16	40	11	19	24	13	26	20	24	28	51	27	14	23	14	42	32	14	19
MDAMB175VII	15	13	39	44	39	42	7	17	2	33	20	40	40	41	48	5	11	38	32	14	25	41	12	3	40	24	40	43	14	21	29
MDAMB231	19	11	3	18	40	5	20	6	52	43	39	15	41	24	25	14	16	23	38	32	26	40	26	28	21	25	15	44	49	49	36
MDAMB361	50	50	48	20	41	15	16	50	9	2	40	16	17	42	39	39	27	31	36	30	27	46	45	29	22	26	16	45	23	50	1
MDAMB415	31	27	49	10	42	8	29	25	43	4	41	41	42	25	49	32	26	49	10	7	28	16	27	30	41	27	41	46	6	39	40
MDAMB453	3	3	42	15	43	3	13	22	44	8	42	42	18	2	16	7	6	25	44	10	29	18	28	31	42	28	42	47	2	17	23
MX1	8	15	8	4	50	12	33	23	29	30	28	43	43	43	50	31	18	17	18	13	42	24	6	44	43	42	43	4	1	31	33
SKBR3	22	20	40	45	11	43	4	14	45	16	29	24	22	3	20	34	14	21	39	19	43	47	35	45	10	43	23	28	8	33	32
SUM1315MO2	4	2	10	46	4	44	49	3	6	31	47	44	44	44	8	33	52	19	17	52	44	10	11	46	44	44	44	3	36	12	3
SUM149PT	2	5	29	47	3	45	50	28	5	29	3	25	23	45	7	28	30	3	23	29	45	39	8	47	13	45	24	11	20	41	30
SUM159PT	51	51	41	48	12	46	15	51	30	18	1	26	24	46	9	21	7	50	4	41	46	17	1	1	26	46	25	13	17	3	5
SUM185PE	52	52	52	7	13	11	46	52	32	26	52	45	45	29	51	8	25	30	14	8	52	1	52	48	45	47	45	6	22	51	51
SUM225CWN	53	53	15	49	51	47	51	53	11	7	4	46	46	47	21	9	53	51	13	53	47	22	36	49	46	53	46	9	28	52	52
SUM229PE	35	32	35	6	44	17	35	29	25	39	21	47	47	48	2	2	34	12	15	38	30	42	2	32	47	29	47	7	34	20	14
SUM52PE	20	25	16	50	14	48	34	35	20	6	2	48	48	49	4	30	3	2	8	43	1	34	47	2	48	48	48	5	18	10	15
T47D	6	4	11	51	45	49	8	8	26	24	22	49	49	50	17	16	36	24	16	35	31	37	29	33	49	30	49	21	42	24	25
T47DKBLUC	10	12	38	12	52	50	9	15	46	35	43	50	50	51	30	27	46	34	25	49	32	52	30	34	50	31	50	48	29	28	34
UACC812	12	21	31	13	46	51	6	32	16	12	23	51	51	4	43	6	42	33	28	50	33	35	46	35	51	32	51	49	37	29	35
ZR751	11	7	20	9	47	20	52	13	1	9	44	17	19	52	34	40	10	52	48	31	34	31	38	36	6	33	17	23	25	37	39
ZR7530	42	42	53	52	53	52	5	1	53	52	53	52	52	53	52	53	19	53	53	1	53	53	53	53	52	34	52	53	53	53	53
ZR75B	29	31	22	53	15	53	53	4	15	53	30	53	53	30	53	36	5	35	45	17	48	27	37	50	53	49	53	29	31	40	42
