# Supplementary material for: An Ensemble Based Top Performing Approach for NCI-DREAM Drug Sensitivity Prediction Challenge
Source: PLoS One. 2014 Jun 30;9(6):e101183. doi: 10.1371/journal.pone.0101183 (PMC4076307; doi:10.1371/journal.pone.0101183)
Supplement: Information S2 — Regression coefficients of individual genomic characterization datasets in the final integrated model for DREAM Challenge provided datasets. (XLSX) [file pone.0101183.s002.xlsx]

## Sheet: Sheet1
DrugAnonID	Drug1	Drug2	Drug3	Drug4	Drug5	Drug6	Drug7	Drug8	Drug9	Drug10	Drug11	Drug12	Drug13	Drug14	Drug15	Drug16	Drug17	Drug18	Drug19	Drug20	Drug21	Drug22	Drug23	Drug24	Drug25	Drug26	Drug27	Drug28	Drug29	Drug30	Drug31
Gene Expression	-3.00786	1.33898	0.527958	1.53243	0.653497	4.37603	7.47055	-2.54172	-1.70104	2.16312	4.18586		1	-4.8576	-0.73287	1.15876	0.222664	-4.2895	1.92762	-1.99456	-0.736921	-1.80398	-0.397045	1	-8.57626			-2.6153	0.827648	10.7615	2.95418
Methylation	1.8636	-1.19546	-1.15747	0.91679	0.0626615	0.0563855	-2.2611	0.561842	1.21705	10.7138	1.39422		0	-2.2059	1.76898	-1.31819	-0.119525	5.47566	1.62919	3.5542	0.684854	2.52484	1.20634	0	0.935236			2.67862	-0.0507405	-12.9279	-1.27219
RNAseq	-2.70262	0.337084	2.4394	-2.25228	0.188243	-1.581	-4.18488	2.8015	0.366236	-6.29157	0.0727604		0	4.18881	-4.71247	-1.0043	2.80601	3.78864	-2.65591	5.24718	-0.160356	1.99245	0.904615	0	7.41884			1.62972	-0.304154	0.298008	0.66617
SNP6	2.11873	-0.17998	-1.48406	2.55957	0.088414	-1.91536	0.141023	-2.43806	0.580285	-4.69961	1.20854		0	1.70288	3.11196	-0.140275	-1.73412	-4.44001	0.874111	-5.68367	3.03642	0.718785	-1.15222	0	-0.266447			-0.97931	0.839809	-1.77674	0.660281
RPPA	2.76184	0.671888	0.67589	-1.77758	0.00719407	0.065884	-0.173166	2.61076	0.543302	-0.909885	-5.88432		0	2.21495	1.57936	2.28069	-0.123946	0.486473	-0.777446	-0.171672	-1.83095	-2.43201	0.435689	0	1.57671			0.286664	-0.3083	4.69002	-2.01919
