# Supplementary material for: An Ensemble Based Top Performing Approach for NCI-DREAM Drug Sensitivity Prediction Challenge
Source: PLoS One. 2014 Jun 30;9(6):e101183. doi: 10.1371/journal.pone.0101183 (PMC4076307; doi:10.1371/journal.pone.0101183)
Supplement: Information S3 — Top predictors based on gene expression and SNP6 integrated random forest model for CCLE data. Two cases are considered: CRF-400 where only 400 genes from the kinome are used in the predictive model (i.e. 400 features for each SNP6 and gene expression dataset) and CRF-20,000 where all the 18,988 gene expression and 21,217 SNP6 features are utilized. (XLSX) [file pone.0101183.s003.xlsx]

## Sheet: Sheet1
Drug Name	17−AAG			AEW541			AZD0530 (Saracatinib)			AZD6244 (Selumetinib)			Erlotinib			Irinotecan			L−685458			Lapatinib			LBW242			Nilotinib			Nutlin−3			Paclitaxel			Panobinostat			PD−0325901			PD−0332991			PF2341066 (Crizotinib)			PHA−665752
correlation Coefficient Barretina et al. 2012 Elastic Net	0.43			0.33			0.18			0.58			0.3			0.68			0.47			0.45			0.08			0.76			0.1			0.6			0.65			0.64			0.58			0.36			0.27
correlation Coefficient (CRF-400 CRF-20000)	0.4116	0.4397		0.4037	0.3934		0.2855	0.2747		0.516	0.5909		0.4034	0.4333		0.6214	0.6776		0.5351	0.5423		0.5488	0.5263		0.184	0.14		0.5458	0.5476		0.2892	0.3096		0.5453	0.5531		0.616	0.6503		0.5837	0.6471		0.5077	0.5141		0.5121	0.5055		0.3393
	CRF-400	CRF-20000		CRF-400	CRF-20000		CRF-400	CRF-20000		CRF-400	CRF-20000		CRF-400	CRF-20000		CRF-400	CRF-20000		CRF-400	CRF-20000		CRF-400	CRF-20000		CRF-400	CRF-20000		CRF-400	CRF-20000		CRF-400	CRF-20000		CRF-400	CRF-20000		CRF-400	CRF-20000		CRF-400	CRF-20000		CRF-400	CRF-20000		CRF-400	CRF-20000		CRF-400
Top Predictors	'CSK'	'NQO1'		'HDAC5'	'LOC646762'		'MAP3K7'	'CISH'		'ERBB3'	'LYZ'		'EGFR'	EGFR		'MET'	'S100A10'		'PIK3CG'	'MSL2'		'ERBB2'	'ERBB2'		'LCK'	'SPECC1L'		'MAP3K7'	'CISH'		'IRAK3'	'LOC100506972'		'CSK'	'SNRPA'		'EPHA2'	'CYR61'		'TESK1'	'LYZ'		'MDM4'	'NUP210'		'MET'	'ENAH'		'FES'
The Red marked predictors are known top targets of the drugs based on published literature (Karaman et al. 2008, Zarrinkar et al. 2009, http://www.drugkinet.ca/). Only top 20 predictors were compared with the published literature.	'NUAK1'	'MMP24'		'PIM2'	'TNFRSF17'		'PIM1'	'LOC100289098'		'CAMK1D'	'RNF125'		'EPHA1'	KLF5		'PTPRC'	'ARHGAP19'		'PTK2B'	'NUP210'		'EPHA1'	'GRB7'		'RIPK1'	'ARHGAP1'		'ABL1'	'APOL4'		'BLK'	'SUPT3H'		'CSNK1G2'	'TAF5'		'EGFR'	'AMOTL2'		'DCLK2'	'LOC100127888'		'EPHA2'	'PUM2'		'DDR1'	'SELPLG'		'PIK3CG'
	'NUAK2'	'OGDHL'		'ACVR2B'	'BMP8B'		'ICK'	'EEF1A1'		'DCLK2'	'LOC100127888'		'CDC42BPB'	EVPL		'MDM4'	'SLFN11'		'MDM4'	'LOC100506668'		'PIP4K2B'	'PGAP3'		'HDAC1'	'C17orf110'		'PIM1'	'TRDC'		'MDM2'	'IRAK3'		'MAP3K4'	'SSRP1'		'CDC42BPB'	'MYOF'		'ERBB3'	'RNF125'		'MET'	'SH2D3C'		'CDKL3'	'ST7'		'CLK1'
	'NOTCH1'	'PTP4A1'		'BCL2'	'ZBTB39'		'MAPK14'	'CSPP1'		'RPS6KA1'	'PYCARD'		'PAK6'	SYTL1		'PIK3CG'	'PPIC'		'PTPRC'	'EIF2C4'		'DDR1'	'EPHA1'		'RPS6KA2'	'OPRD1'		'PRKCQ'	'JRK'		'MDM4'	'TRIM13'		'ABCB1'	'ARHGAP19'		'PARP1'	'WWTR1'		'CAMK1D'	'DUSP6'		'BCL2'	'CORO7'		'MAPK14'	'MET'		'PTPRC'
	'ABCG2'	'CBFB'		'INSR'	'AMPD1'		'KIT'	'CREB3'		'IRAK3'	'SPRY2'		'TBK1'	PRRG4		'PARP1'	'NRF1'		'CDC42BPB'	'GPBP1L1'		MAPK13'	'FAM83H'		'LATS1'	'EPB41'		'PLK2'	'KIAA1586'		'TYK2'	'SELPLG'		'POLD1'	'SLC35F5'		'MAP4K1'	'S100A2'		'NUAK2'	'SPRY2'		'TYK2'	'PVR'		'JAK3'	'CAPZA2'		'MDM4'
	'MYLK'	'ZNF610'		'PI4KB'	'TOR2A'		'MST4'	'ARFGEF1'		'PRKAA2'	'FUT4'		'TNK1'	STX2		'CTSA'	'CPSF6'		'TYK2'	'RBM33'		'MST1R'	'STARD3'		'AURKC'	'SAMHD1'		'MAPK14'	'NOD1'		'FLT3'	'RPTOR'		'MET'	'ANP32A'		'PLK2'	'SEPT10'		'PIM1'	'ETV4'		'CDC42BPB'	'PPIC'		'CDKL5'	'LAIR1'		'ACVR2A'
	'SLK'	'NFKB1'		'MAP3K1'	'UBA5'		'PAK6'	'CLDN1'		'HDAC4'	'DUSP6'		'SYK'	GJB3		'PLK2'	'TAF5'		'CAMKK2'	'RCSD1'		'AKT1'	'MIEN1'		'PRKG1'	'YTHDF2'		'PRPF4B'	'SHPRH'		'PTK2B'	'PIKFYVE'		'MST4'	'HCLS1'		'MET'	'NUP210'		'PRKCD'	'KLF3'		'PIK3CG'	'TRAF3IP3'		'MDM4'	'HGF'		'STK32C'
	'DAPK1'	'RPUSD4'		'MAP4K5'	'HDAC5'		'CDC42BPB'	'SEC61A2'		'TNIK'	'ATP10B'		'MST1R'	STX19		'CDC42BPB'	'S100A16'		'EPHA2'	'SPCS2'		'PTK6'	'TC2N'		'MAP3K4'	'OPN5'		'HDAC2'	'ZNF317'		'MAPK14'	'DNAJC22'		'PTPRC'	'CSK'		'DDR1'	'SOWAHC'		'HDAC4'	'C9orf167'		'BRSK1'	'MDM4'		'MATK'	'TES'		'PLK2'
	'CSNK1E'	'INO80'		'IGF1R'	'IQGAP2'		'TGFBR1'	'ZDHHC3'		'NUAK2'	'LPL'		'MAP3K9'	CDH1		'YSK4'	'HMGB2'		'FES'	'LOC100506651'		'PRKCB'	'SYTL1'		'MAP3K5'	'SNCB'		'MST4'	'TFRC'		'MAP4K3'	'BRAP'		'PLK2'	'ABCB1'		'PTK2B'	'GPX8'		'MST1R'	'ATP10B'		'CSNK1G1'	'MSL2'		'PTPRC'	'C10orf25'		'PTK2B'
	'CDKL3'	'AQR'		'HDAC4'	'SELPLG'		'EPHA1'	'FGFBP1'		'PIM1'	'FCER1G'		'MERTK'	FGFBP1		'PRKCB'	'ORC1'		'HCK'	'GMFB'		'EPHA5'	'PRSS16'		'RPS6KA1'	'OR4Q3'		'PTK2B'	'CSPP1'		'MET'	'PLA2G12A'		'NEK2'	'ORC1'		'PAK4'	'EPHA2'		'TXK'	'SH3TC2'		'JAK3'	'RSL24D1'		'PIK3CG'	'AP5B1'		'PHKG1'
	'PRKX'	'ATP6V0E1'		'MDM4'	'PIM2'		'PRKCQ'	'C8orf44'		'TESK1'	'SNTB1'		'MKNK1'	ACE2		'EPHA2'	'CNTRL'		'MST4'	'P2RX1'		'SIK3'	'EVPL'		'RIOK1'	'CD2AP'		'PRKCB'	'CEP57L1'		'SIK3'	'CELF2'		'MAP4K3'	'CNTRL'		'PIK3CG'	'TNFRSF12A'		'TNIK'	'FCER1G'		'INSR'	'TSEN34'		'PRKCQ'	'ANKRD22'		'MET'
	'HDAC4'	'GPR35'		'PRKX'	'ZCCHC2'		'MAP3K12'	'EVPL'		'MST1R'	'ETV4'		'STK32B'	TMPRSS11E		'RIOK1'	'SH3D19'		'CSNK1G1'	'PTK2B'		'PAK6'	'ZEB1'		'MERTK'	'SPERT'		'RIOK1'	'HOXB-AS3'		'CDK9'	'ZMAT3'		'NUAK2'	'FANCE'		'PTPRC'	'CORO7'		'RPS6KA1'	'LYST'		'PTK2'	'COX18'		'SRPK2'	'SPN'		'BCL2L10'
	'JAK1'	'ZBTB7A'		'MAP3K6'	'CNOT6L'		'MET'	'SLC41A2'		'MAP3K1'	'C9orf167'		'MAP4K5'	SPINT1		'MAP3K4'	'HECA'		'PAK4'	'SELPLG'		'TNK1'	'STX2'		'MYLK4'	'SEPT9'		'IKBKB'	'TBC1D22B'		'SRPK2'	'RILPL2'		'PIK3CG'	'CSNK1G2'		'PTK2'	'ELMO1'		'STK10'	'PYCARD'		'PTK2B'	'WWTR1'		'NUAK2'	'ST7-AS1'		'PTPN1'
	'ABCB1'	'GIPC2'		'LTK'	'EDEM3'		'EGFR'	'TRIM35'		'PRKCD'	'GPR35'		'RPS6KA4'	RAB25		'NUAK1'	'KDELR3'		'PRPF4B'	'HMG20A'		'MAP3K3'	'SH2D3A'		'MAPK14'	'SERPINB6'		'KIT'	'SOCS2'		'PIP4K2B'	'ZNF287'		'CDC42BPA'	'NRF1'		'MDM4'	'TSPAN6'		'BCL2A1'	'GPR35'		'DDR1'	''		'PTK2'	'CTDSPL2'		'PRKCQ'
	'PRKD2'	'ZNF420'		'CAMKK2'	'CASP10'		'ERBB2'	'ELP3'		'MATK'	'KLF3'		'HIPK3'	GPR116		'HDAC11'	'PIKFYVE'		'PTK2'	'PIK3CG'		'EPHB3'	'IKBIP'		'MAPK13'	'KCTD8'		'BLK'	'MAP3K7'		'STK10'	'EDEM1'		'ERBB2'	'KDM1A'		'ULK3'	'IKZF1'		'PAK1'	'ITGA6'		'EPHA6'	'RBM33'		'MDM2'	'CG030'		'RIPK1'
	'ERBB3'	'LOC401317'		'RET'	'SERTAD1'		'MKNK2'	'PRKDC'		'PRKCQ'	'LYST'		'DDR2'	KRT16		'POLD1'	'LMNA'		'INSR'	'FLI1'		'HDAC11'	'EPN3'		'HDAC8'	'TAF7'		'EPHA7'	'GIGYF2'		'IKBKB'	'MBNL1'		'PARP1'	'TBPL1'		'FES'	'PRSS23'		'TGFBR2'	'CAPN3'		'STK4'	'FMNL1'		'ERBB2'	'KDM3B'		'MATK'
	'STK16'	'ZFP30'		'AKT1'	'CORO7'		'STK32B'	'POU3F2'		'STK10'	'GJB1'		'PHKG1'	EPHA1		'YES1'	'RFXAP'		'GSK3B'	'BOD1'		'PRKD2'	'MAL2'		'RPS6KA6'	'LMOD3'		'MDM4'	'NUP43'		'TNIK'	'RNF121'		'PLK4'	'SEPT6'		'EIF2AK2'	'MANBAL'		'PRKAA2'	'LPCAT2'		'PRKD3'	'CEP44'		'PTK2B'	'N4BP2L1'		'AURKA'
	'BCL2A1'	'ANKRD6'		'MAP2K3'	'MT2A'		'POLA1'	'SLC16A9'		'PAK1'	'KCNN2'		'EPHA5'	MAL2		'PLK4'	'FLI1'		'MAP4K1'	'RASSF5'		'FGFR3'	'MED1'		'HDAC2'	'CRYZL1'		'CAMK2D'	'HMBOX1'		'LATS2'	'ITGAL'		'RIOK1'	'MCM2'		'YES1'	'CBFA2T3'		'MAP3K1'	'FERMT1'		'LATS2'	'KIF21B'		'PAK4'	'SLC10A7'		'GSK3A'
	'AURKC'	'LOC100505501'		'JAK2'	'ZKSCAN2'		'FYN'	'BTC'		'EPHA3'	'ITGA6'		'MAP3K12'	ITGB6		'ACVR1'	'MYOF'		'PRKD3'	'ALS2CR8'		'MAP3K12'	'IRF6'		'MAP3K6'	'OR4M1'		'MET'	'ABL1'		'BMX'	'MOCS2'		'MAP2K5'	'DEF6'		'BMPR1A'	'SPN'		'PIK3CB'	'KCNN2'		'PAK4'	'AP5B1'		'LTK'	'MSL2'		'CDKL5'
	'HDAC11'	'SREBF1'		'SRPK2'	'APOPT1'		'MKNK1'	'GPBP1L1'		'RPS6KA3'	'HSD17B11'		'MAPK13'	LPCAT1		'HDAC2'	'ZFP112'		'DDR1'	'DEF6'		'DDR2'	'C2orf54'		'MKNK1'	'MECR'		'DDR1'	'SLC27A2'		'CAMKK2'	'HELB'		'MAPK6'	'SLC25A16'		'TLK2'	'ERRFI1'		'STK32B'	'FUT4'		'IRAK4'	'AMOTL2'		'HDAC11'	'LMTK2'		'HCK'
	'CSNK1G1'	'CTCF'		'MAPK13'	'TMCO1'		'PAK2'	'CDC42SE2'		'ULK3'	'NPAS2'		'PRKCQ'	CDH3		'CHEK1'	'WWTR1'		'RIOK1'	'IFT43'		'HIPK2'	'RAB25'		'STK38'	'ANO6'		'TYK2'	'C15orf26'		'EPHA3'	'SH2D3C'		'PRKX'	'AQR'		'HDAC2'	'TPM1'		'RPS6KA5'	'HSD17B11'		'CAMKK2'	'BMP8B'		'PKN2'	'SLA'		'TNK2'
	'DYRK2'	'CDH6'		'ROCK2'	'CCDC65'		'EPHA7'	'RREB1'		'CTSG'	'SH3TC2'		'MAP3K2'	KRT6A		'PARP2'	'TJP1'		'HDAC1'	'HDHD2'		'FGFR2'	'DSC2'		'SRPK1'	'SIGLEC14'		'LYN'	'QRFP'		'GRK1'	'FEM1A'		'HDAC11'	'ANP32B'		'WEE1'	'ITGA3'		'CAMK2G'	'ENTPD6'		'PIP5K1A'	'PTEN'		'RIPK4'	'PTPN7'		'PRKD3'
	'CSNK1G2'	'LOC100507372'		'CDKL5'	'MT1X'		'PTK2B'	'CAPN1'		'PRKACB'	'VGF'		'CDK4'	CDS1		'CDC42BPA'	'MCM6'		'STK4'	'SMCHD1'		'FGFR1'	'ARHGAP27'		'FGR'	'PKD1L1'		'BCL2'	'ELP3'		'MAPKAPK2'	'GIMAP2'		'HDAC1'	'RUNDC1'		'ERBB2'	'LOC100506779'		'EPHA2'	'SNTB1'		'MAP4K1'	'NTN4'		'DAPK1'	'ARHGAP15'		'RIPK4'
	'CAMK1D'	'FILIP1'		'STK24'	'LAMP5'		'MAP3K5'	'LOC100506233'		'STK32B'	'CMTM7'		'PRKCH'	ADAP1		'HTRA2'	'TNFRSF12A'		'MAPK14'	'RNF121'		'STK10'	'LOC100506844'		'PRPF4B'	'RRP36'		'FYN'	'RREB1'		'FER'	'PLCH1'		'IRAK4'	'PTTG1IP'		'RIOK3'	'PARVA'		'RPS6KA3'	'NPAS2'		'CSK'	'SELPLG'		'MYLK'	'LOC100128737'		'EPHA8'
	'PIM3'	'C9orf41'		'ERBB3'	'IL6R'		'PRKCH'	'COL6A3'		'RET'	'ENTPD6'		'PTPN1'	SOX15		'CIT'	'GPRC5A'		'DYRK1A'	'AP5B1'		'MAPK12'	'MSL2'		'DDR2'	'PTTG1'		'PHKG1'	'MTO1'		'BCL2'	'HES1'		'PLK1'	'NASP'		'BCL2L2'	'C5orf56'		'FGFR2'	'GJB1'		'ROCK1'	'PLDN'		'PAK1'	'ELP3'		'MAPK14'
	'PRKAA2'	'ABCC8'		'NEK1'	'CNBP'		'PI4KB'	'FDFT1'		'PIK3CB'	'MMP8'		'MYLK'	EPN3		'ERBB2'	'RBM33'		'PRKCB'	'ATP6V1D'		'ITK'	'S100A14'		'EPHA8'	'MRPL19'		'ROS1'	'ANKRD27'		'MAPK11'	'LOC100130548'		'PTK2B'	'ATP1B1'		'AXL'	'GMFB'		'HUNK'	'AP1S2'		'CLK1'	'ZNF318'		'SRC'	'WAPAL'		'GRK4'
	'MAPK6'	'NR4A2'		'ACVR1B'	'MTDH'		'PTK2'	'CEP57L1'		'RPS6KA5'	'SIX1'		'MYO3A'	FAM83H		'CSNK1E'	'PTBP1'		'CDC42BPA'	'PUM2'		'PRKCH'	'LSR'		'PLK3'	'MBTPS1'		'CDK6'	'NUP62'		'PRKCQ'	'ZNF30'		'PRKCB'	'PARD3B'		'PAK2'	'CXorf21'		'IRAK3'	'PHLDA1'		'RPS6KA2'	'TPM1'		'LYN'	'HMG20A'		'EPHA4'
	'ITK'	'SNTB1'		'RAF1'	'SP1'		'PRKD2'	'ZNF256'		'CIT'	'FERMT2'		'FGFR1'	OVOL2		'CAMKK2'	'MET'		'PARP1'	'CXorf21'		'LYN'	'PPAPDC2'		'CHUK'	'SFRS4'		'IRAK3'	'RAB1A'		'HDAC5'	'NFKB1'		'TTK'	'RSL24D1'		'CSK'	'DIRC2'		'RAF1'	'CMTM7'		'PRKX'	'P2RX1'		'CTSG'	'NOD1'		'MAP3K3'
	'DCLK1'	'C15orf57'		'FES'	'DERL3'		'PLK2'	'S100A2'		'CDK2'	'TTYH2'		'DDR1'	IRF6		'CAMK4'	'WDR5'		'LTK'	'IKZF1'		'PIK3C2G'	'MARVELD3'		'EPHB1'	'LOC729852'		'MAP3K12'	'ANKRD55'		'CDKL5'	'STARD9'		'NEK6'	'PPP1R9A'		'ACVR2B'	'ARSJ'		'TAOK3'	'DCLK2'		'DAPK3'	'GMFB'		'CSNK1G1'	'PAPD4'		'IRAK3'
	'TAOK3'	'C12orf23'		'PTK2B'	'MEF2D'		'MAP3K3'	'APOL4'		'NUAK1'	'ZADH2'		'PARP2'	AXIN2		'IRAK4'	'SMARCA5'		'HUNK'	'LGMN'		'PTPN1'	'GJB6'		'STK17A'	'PTPRU'		'RPS6KA2'	'PCM1'		'PARP1'	'FBRSL1'		'CSNK2A1'	'BUB1B'		'BCL2'	'GNG12'		'MATK'	'MLANA'		'MAPK14'	'FLI1'		'LATS2'	'MANBAL'		'SRC'
	'MARK3'	'ZADH2'		'SRC'	'CHST12'		'RPS6KA3'	'SHPRH'		'TXK'	'AP1S2'		'EHMT2'	DSG2		'RIPK4'	'PERP'		'HIPK3'	'PIKFYVE'		'PIP5K1A'	'CDK12'		'ZAK'	'FAM190A'		'SRPK2'	'MSL2'		'MST4'	'USP19'		'CSNK1E'	'MAP3K4'		'TGFBR2'	'ANXA2'		'NUAK1'	'GAPDHS'		'BRSK2'	'WDR86'		'ERBB3'	'CTDP1'		'INSRR'
	'CDKL2'	'ZNF43'		'MET'	'KCNA3'		'CAMK2G'	'SLFN11'		'PAK2'	'SLC37A3'		'FYN'	PAK6		'CSNK2A1'	'BCAR3'		'HIPK1'	'MANBAL'		'STK33'	'JUP'		'BCL2L2'	'POLR2K'		'POLA1'	'PIM1'		'MAPK12'	'ZNF140'		'CDK4'	'MACROD2'		'FGFR4'	'CD48'		'PARP2'	'PRSS3'		'STK33'	'TYK2'		'MINK1'	'TSEN34'		'FER'
	'YES1'	'DCTD'		'CAMK1G'	'ADCK3'		'HDAC7'	'TRDC'		'CSK'	'KCNE3'		'MARK3'	TMTC1		'AURKB'	'RRM2'		'MET'	'LAIR1'		'BMPR1B'	'DYRK3'		'NEK2'	'TFB2M'		'ERBB2'	'PRKDC'		'PAK6'	'UQCR10'		'MAP3K1'	'BCL2L1'		'MST4'	'BOD1'		'HDAC7'	'PYGB'		'ERBB2'	'LINC00528'		'PLK2'	'ARHGAP19'		'NOTCH1'
	'HUNK'	'FAM189A1'		'ABCG2'	'GLCCI1'		'MYLK'	'SPN'		'JAK1'	'SLC27A2'		'LYN'	MIR205HG		'STK4'	'NCKAP1L'		'BMPR1A'	'HECA'		'EGFR'	'CEP19'		'AKT1'	'LOC284688'		'TTK'	'FIBCD1'		'RPS6KA2'	'TNFAIP8'		'CSNK1G1'	'SF3A2'		'PRKD3'	'SH3D19'		'MAPK13'	'SERINC5'		'BCL2L2'	'SPIRE1'		'HDAC1'	'CAV2'		'CHUK'
	'DYRK1B'	'ZNF260'		'ABCB1'	'FEM1A'		'EPHA2'	'DMKN'		'TGFBR2'	'MLANA'		'WEE1'	KLC3		'CDK9'	'NSL1'		'ACVR2B'	'RNF182'		'SRPK2'	'FBXL20'		'MAP2K2'	'CPNE2'		'MYLK'	'ADAT2'		'NUAK1'	'TYK2'		'AURKB'	'BCAR3'		'LATS2'	'MYB'		'DMPK'	'BIN3'		'YSK4'	'LAMB1'		'PIM1'	'RGS18'		'FLT3'
	'MAP2K3'	'PDE6A'		'NEK6'	'CGRRF1'		'FGFR3'	'EDNRB'		'PARP2'	'GMPR'		'MAP3K5'	ZNF771		'DDR1'	'YIF1A'		'RPS6KA4'	'GMFG'		'PRKX'	'WIPF2'		'STK32C'	'OR4K5'		'MAP3K13'	'BCKDHB'		'BRAF'	'CHN2'		'MAP4K2'	'KHSRP'		'CLK4'	'LAMB2'		'PRKACB'	'RXRG'		'PTPN1'	'SOWAHC'		'IRAK3'	'FAM116B'		'TGFBR1'
	'ERBB4'	'DIRAS2'		'NOTCH1'	'DYNLT1'		'IKBKB'	'NDST3'		'ACVRL1'	'ST6GALNAC3'		'PRKX'	NLRC4		'PIK3CD'	'CD48'		'TNK2'	'SRXN1'		'PKN1'	'CASP10'		'BMX'	'FAM176A'		'FRK'	'MCM9'		'STK36'	'STAT6'		'EPHA2'	'CCDC149'		'ZAP70'	'SH2D3C'		'CSK'	'SNRPB2'		'NUAK2'	'PPP2R1A'		'DYRK1A'	'BDP1'		'BMPR1A'
	'PRKCD'	'CSK'		'TYK2'	'ADPGK'		'MST1R'	'SYTL1'		'MAP3K11'	'EMILIN2'		'MAP3K3'	SH2D3A		'MAP4K3'	'KIF15'		'MATK'	'C16orf54'		'LIMK2'	'SACS'		'FES'	'P704P'		'ITK'	'SELPLG'		'PIK3CD'	'RPS27L'		'CHEK1'	'PRPF38A'		'TESK1'	'ZBED4'		'CIT'	'LPL'		'BMPR2'	'FAM129B'		'MST4'	'EIF2C4'		'MAP3K7'
	'DCLK2'	'C7orf13'		'MST4'	'AGPAT4'		'CSNK1G2'	'APOO'		'DDR1'	'LHX2'		'MAPK11'	MARVELD3		'NEK2'	'STOML2'		'CTSA'	'CPSF6'		'LTK'	'LYPD3'		'IRAK3'	'OLFM3'		'AURKB'	'GART'		'DAPK3'	'SESN1'		'DAPK1'	'RPAP1'		'MAP2K6'	'MFNG'		'ULK1'	'RAP2B'		'NUAK1'	'SUCLG2'		'CAMKK2'	'RAB40B'		'ULK2'
	'HIPK3'	'ZNF93'		'PTPN1'	'DENND5A'		'DDR1'	'JRK'		'PDGFRB'	'PDZD11'		'IRAK3'	PRSS8		'MYLK'	'RBM15'		'STK24'	'CORO7'		'EPHA6'	'OVOL1'		'PSMB5'	'C2orf3'		'EPHA4'	'TMEM217'		'NEK1'	'ODF3B'		'MAPK12'	'NSMCE4A'		'INSRR'	'ISOC1'		'PRKCQ'	'MYEOV'		'EPHA4'	'RCSD1'		'MAPK12'	'PDAP1'		'JAK3'
	'MAPK1'	'LOC284408'		'RIPK2'	'FBRSL1'		'STK38'	'PPIP5K2'		'RAF1'	'GAPDHS'		'NOTCH1'	S100A14		'PLK1'	'POLR1E'		'EIF2AK2'	'SPIRE1'		'MERTK'	'PROM2'		'HIPK3'	'OSTM1-AS1'		'STK16'	'NUP214'		'HDAC4'	'REEP6'		'CDC42BPB'	'SPATA5L1'		'RIPK4'	'ITPRIPL1'		'MDM2'	'DCT'		'MAPKAPK5'	'GPX8'		'HDAC4'	'MYO1F'		'MYLK'
	'CDKL5'	'TM9SF3'		'PRKD2'	'TP53INP1'		'RPS6KA4'	'HNF1B'		'ICK'	'FERMT1'		'RPS6KA1'	CAPN1		'PTK2'	'MCM2'		'EPHA6'	'ARHGAP4'		'MAP4K4'	'LOC643072'		'CTSG'	'TEX13B'		'PIM3'	'ZNF473'		'NUAK2'	'LAT2'		'PTK2'	'MRPS27'		'NUAK1'	'PUM2'		'CDK2'	'BCAS4'		'YES1'	'FEM1A'		'MAP3K7'	'LRRC33'		'DCLK3'
	'MDM2'	'SDK1'		'STK36'	'ZCCHC3'		'PKN2'	'DSG2'		'MYLK'	'ASB9'		'RIPK4'	CEACAM6		'PSMB8'	'TM4SF1'		'PLK2'	'HRASLS2'		'MARK2'	'SH3YL1'		'FGFR1'	'ADCY2'		'CTSG'	'GPBP1L1'		'PAK2'	'CCNG1'		'CTSA'	'CHD4'		'HIPK2'	'S100A10'		'FYN'	'SYNC'		'PAK2'	'STAT5A'		'EPHA2'	'CELF2'		'MYLK4'
	'EPHB1'	'GFRA1'		'KDR'	'DCX'		'LYN'	'PLEKHA1'		'BCL2A1'	'EDNRB'		'NEK6'	FAM83B		'RET'	'KIF21B'		'SRPK2'	'PPIC'		'ICK'	'CDS1'		'GSK3A'	'ALDH8A1'		'LTK'	'XPO7'		'GSK3A'	'GABRA6'		'POLA1'	'DIRC2'		'MYLK4'	'CLCF1'		'DDR1'	'EMILIN2'		'HDAC5'	'GMFG'		'CDK6'	'NSMAF'		'CDC42BPB'
	'MAPK13'	''		'FRK'	'SESN1'		'GRK4'	'SPINT2'		'CAMK2G'	'CREB3'		'MAP3K6'	CCT6A		'CDKL5'	'MDM4'		'AXL'	'LRRC4C'		'HDAC6'	'GRHL2'		'PDPK1'	'OR4N2'		'PIM2'	'AIF1L'		'PIK3CG'	'C22orf13'		'PAK4'	'RPUSD2'		'CAMKK2'	'DBNDD1'		'STK38'	'ACSL5'		'AURKC'	'C1orf122'		'MYLK4'	'KRTAP4-5'		'IRAK4'
	'GRK4'	'CASP3'		'PIK3CG'	'FAM46C'		'MAPK1'	'LINC00472'		'FGFR2'	'SPATA13'		'EIF2AK2'	PTPN6		'CSNK2A2'	'HMHA1'		'PIM2'	'SCMH1'		'EPHA7'	'STX19'		'PLK2'	'CLEC14A'		'MATK'	'LAMC3'		'TSSK1B'	'FAM104A'		'CLK3'	'LPCAT4'		'IKBKE'	'KDELR3'		'NEK1'	'ABCB5'		'CSNK2A1'	'C9orf91'		'DYRK2'	'TRIM65'		'SRPK2'
	'NEK6'	'CTDSP1'		'PAK7'	'GPRC5D'		'MAP3K2'	'LARS'		'TAOK3'	'UCHL1'		'FRK'	OVOL1		'ACVR2A'	'SLC35D2'		'PRKCQ'	'KIF21B'		'ERN1'	'MED24'		'FER'	'OR4K2'		'MAP2K7'	'SCAF8'		'BCL2L2'	'GNPDA2'		'PIP4K2B'	'CENPH'		'MAP2K7'	'ATP6V0E1'		'EPHA3'	'MGC14436'		'MAP3K1'	'IL13RA1'		'RPS6KA4'	'PKD1L2'		'TNK1'
	'STK33'	'TMEM87A'		'CSNK1G1'	'CDON'		'PRKCB'	'TMTC1'		'HDAC9'	'ATP6V1B2'		'MATK'	TSTD1		'MST4'	'S100A2'		'MAPKAPK2'	'SH2D3C'		'BRSK1'	'GRHL1'		'PRKAA2'	'SUPT3H'		'CSNK1G1'	'ALS2CR8'		'CDC42BPA'	'DDB2'		'ZAP70'	'PARD6B'		'GSK3B'	'CELF2'		'EPHB2'	'MTCP1NB'		'ABL2'	'KCNA3'		'SLK'	'DFNB31'		'FLT1'
	'RIPK1'	'RAI2'		'MAPK9'	'CNNM3'		'TP53'	'MCU'		'PTK2B'	'CAPN3'		'DCLK2'	C1orf172		'BCL2'	'EXOSC2'		'PTPN1'	'C11orf57'		'DCLK2'	'LAD1'		'CMA1'	'TMEM200B'		'INSR'	'TRIM65'		'BMP2K'	'PANX2'		'PRKD1'	'ARHGAP11A'		'EPHA6'	'TRAF3IP3'		'SLK'	'ATP6V1B2'		'PLK2'	'IL1R1'		'EPHA4'	'CARD8'		'CDKL3'
	'PHKG1'	'SPRED1'		'ACVR2A'	'ZBTB38'		'SRPK1'	'ZNF551'		'CDC42BPA'	'GRAMD4'		'MAP2K4'	HOXB4		'EPHA6'	'KDM2B'		'BCL2'	'MDM4'		'PRKCD'	'FAAH2'		'GRK4'	'ANKRD55'		'CAMKK2'	'KIAA1967'		'SYK'	'IL18BP'		'PTPN1'	'HNRNPL'		'LIMK2'	'PHF15'		'EPHA1'	'ZADH2'		'MAP2K7'	'BCKDHB'		'MAP3K3'	'JARID2'		'PRKG1'
[truncated: 15 more columns]
